# Supplementary material for: Chitin is a functional component of the larval adhesive of barnacles
Source: Commun Biol. 2020 Jan 17;3:31. doi: 10.1038/s42003-020-0751-5 (PMC6969031; doi:10.1038/s42003-020-0751-5)
Supplement: Supplementary file 3 — Supplementary Data 1 [file 42003_2020_751_MOESM3_ESM.xlsx]

## Sheet: Sheet1
Yellow highlighting indicates alignment with a 122 KDa cement gland-specific protein from Megabalanus rosa
Protein Ids	Majority Protein Ids	Peptide counts (all)	Peptide counts (R + U)	Peptide counts unique	FASTA head
Upper band
k75_808647_1;k75_2253362_6;k85_178159_4;k65_3649590_3;k75_335862_6;k85_1868695_6;k85_1859698_1;k55_4776923_4	k75_808647_1;k75_2253362_6;k85_178159_4;k65_3649590_3;k75_335862_6;k85_1868695_6;k85_1859698_1;k55_4776923_4	2;2;2;2;2;2;2;2	2;2;2;2;2;2;2;2	2;2;2;2;2;2;2;2	k75_808647_1
k75_559784_6;k85_10799_2;k85_1863506_4;k85_1851942_2	k75_559784_6;k85_10799_2;k85_1863506_4;k85_1851942_2	2;2;2;2	2;2;2;2	2;2;2;2	k75_559784_6
k85_1024058_4;k75_619261_1;k85_1861177_1;k85_1888554_4	k85_1024058_4;k75_619261_1;k85_1861177_1;k85_1888554_4	2;2;2;2	2;2;2;2	2;2;2;2	k85_1024058_4
k85_1841959_2;k85_1896973_1;k75_1187249_6;k85_107852_2	k85_1841959_2;k85_1896973_1	5;4;1;1	2;2;0;0	2;2;0;0	k85_1841959_2
k85_1871514_1;k85_1826820_4;k75_372608_6;k75_1724963_2;k65_241510_3;k75_1777457_2	k85_1871514_1;k85_1826820_4;k75_372608_6	6;4;3;2;2;2	6;4;3;2;2;2	3;3;3;2;2;2	k85_1871514_1
Lower band
k45_3049620_6;k55_979678_1;k75_952431_5	k45_3049620_6;k55_979678_1;k75_952431_5	3;3;2	3;3;2	3;3;2	k45_3049620_6
k65_2394604_5;k45_640296_6;k55_4139237_6	k65_2394604_5;k45_640296_6;k55_4139237_6	4;4;3	4;4;3	4;4;3	k65_2394604_5
k55_2957215_6;k75_414519_5;k65_1648072_3;k85_1014045_1	k55_2957215_6;k75_414519_5;k65_1648072_3	4;2;2;1	4;2;2;1	3;2;2;1	k55_2957215_6
k65_3082034_1;k75_1187302_6;k55_2396066_6;k85_512864_1;k65_2646211_2;k55_2928832_1	k65_3082034_1;k75_1187302_6;k55_2396066_6;k85_512864_1	4;3;3;2;1;1	3;2;2;1;1;1	1;0;0;0;0;0	k65_3082034_1
k65_3231835_5;k85_778172_4	k65_3231835_5	5;1	5;1	3;1	k65_3231835_5
k75_2510032_6;k75_2509821_6;k75_2476718_1	k75_2510032_6;k75_2509821_6	4;4;1	4;4;1	3;3;1	k75_2510032_6
k85_511508_4;k85_1599543_5	k85_511508_4;k85_1599543_5	3;3	2;2	2;2	k85_511508_4
k85_436106_2;k85_1872803_2;k85_526222_2;k85_1187740_3	k85_436106_2;k85_1872803_2;k85_526222_2;k85_1187740_3	4;4;3;2	4;4;3;2	4;4;3;2	k85_436106_2
Lower band repeat run
k55_2957215_6;k75_414519_5;k65_1648072_3;k85_1014045_1	k55_2957215_6	6;2;2;1	6;2;2;1	4;2;2;1	k55_2957215_6
k55_4787796_6;k75_2481757_2;k75_2477949_6	k55_4787796_6;k75_2481757_2;k75_2477949_6	4;3;3	4;3;3	3;3;3	k55_4787796_6
k75_2498029_4;k45_6244796_4;k45_6244683_4;k45_6244198_4;k55_4797237_1;k85_932287_6;k65_529392_5;k85_1878137_2;k65_769600_4	k75_2498029_4;k45_6244796_4;k45_6244683_4;k45_6244198_4;k55_4797237_1	6;3;3;3;3;2;2;2;1	6;3;3;3;3;2;2;2;1	6;3;3;3;3;2;2;2;1	k75_2498029_4
k75_2510032_6;k75_2509821_6;k75_2476718_1	k75_2510032_6;k75_2509821_6;k75_2476718_1	3;3;2	2;2;2	2;2;2	k75_2510032_6
k75_559784_6;k85_1863506_4;k85_10799_2;k85_1851942_2;k75_1628976_3	k75_559784_6;k85_1863506_4;k85_10799_2;k85_1851942_2	3;3;2;2;1	3;3;2;2;1	3;3;2;2;1	k75_559784_6
k85_1826820_4;k85_1871514_1;k75_1724963_2;k85_1042129_1;k65_241510_3;k75_1777457_2;k75_372608_6;k85_1009646_2	k85_1826820_4;k85_1871514_1;k75_1724963_2;k85_1042129_1;k65_241510_3;k75_1777457_2;k75_372608_6;k85_1009646_2	2;2;1;1;1;1;1;1	2;2;1;1;1;1;1;1	2;2;1;1;1;1;1;1	k85_1826820_4

## Sheet: Sheet2
	Run 1		No. peptides		Run 2		No. peptides		Majority
	k55_2957215
	k55_2957215_6		3		k55_2957215_6		4		4
	k75_414519_5		2		k75_414519_5		2		2
	k65_1648072_3		2		k65_1648072_3		2		2
	k85_1014045_1		1		k85_1014045_1		1		1
	k75_2477949
					k55_4787796_6		3		3
					k75_2481757_2		3		3
					k75_2477949_6		3		3
	k75_2510032
	k75_2510032_6		3		k75_2510032_6		3		3
	k75_2509821_6		3		k75_2509821_6		3		3
	k75_2476718_1		1		k75_2476718_1		2		2
	k55_979678
	k45_3049620_6		3						3
	k55_979678_1		3						3
	k75_952431_5		2						2
