# Supplementary material for: Chitin is a functional component of the larval adhesive of barnacles
Source: Commun Biol. 2020 Jan 17;3:31. doi: 10.1038/s42003-020-0751-5 (PMC6969031; doi:10.1038/s42003-020-0751-5)
Supplement: Supplementary file 4 — Supplementary Data 2 [file 42003_2020_751_MOESM4_ESM.xlsx]

## Sheet: Sheet1
	Raw
		1		2		3		4		5		6		PH6 SW		Heat inactivated
		Cyprids	Juveniles	Cyprids	Juveniles	Cyprids	Juveniles	Cyprids	Juveniles	Cyprids	Juveniles	Cyprids	Juveniles	Cyprids	Juveniles	Cyprids	Juveniles				Time:	1	2	3	4	5	6	7	8
	1	5	8	7	12	8	15	4	9	6	8	5	13	5	8	7	14				No. cyprids	5	5	5	5	4	2	0	0
	2	5	8	7	12	8	15	4	9	6	8	5	13	5	8	7	14				Replicates	7	7	7	6	4	2	1	0
	3	5	8	7	12	8	15	4	9	5	8	5	13	5	8	7	14					8	8	8	8	5	4	2	1
	4	5	8	6	12	8	15	2	9	5	8	5	13	5	8	7	14					4	4	4	2	0	0	0	0
	5	4	8	4	12	5	15	0	9	4	8	4	13	5	8	7	14					6	6	5	5	4	2	0	0
	6	2	8	2	12	4	15	0	9	2	8	2	13	5	8	7	14					5	5	5	5	4	2	1	0
	7	0	8	1	12	2	15	0	9	0	8	1	13	5	8	7	14
	8	0	8	0	12	1	15	0	9	0	8	0	13	5	8	7	14
	% removal
		1		2		3		4		5		6		PH6 SW		Heat inactivated
	Time:	Cyprids	Juveniles	Cyprids	Juveniles	Cyprids	Juveniles	Cyprids	Juveniles	Cyprids	Juveniles	Cyprids	Juveniles	Cyprids	Juveniles	Cyprids	Juveniles
	1	0	0	0	0	0	0	0	0	0	0	0	0	0	0	0	0
	2	0	0	0	0	0	0	0	0	0	0	0	0	0	0	0	0
	3	0	0	0	0	0	0	0	0	0	0	0	0	0	0	0	0
	4	0	0	14.2857	0	0	0	50	0	16.6667	0	0	0	0	0	0	0
	5	20	0	42.8571	0	37.5	0	100	0	33.3333	0	20	0	0	0	0	0
	6	60	0	71.4286	0	50	0	100	0	66.6667	0	60	0	0	0	0	0
	7	100	0	85.7143	0	75	0	100	0	100	0	80	0	0	0	0	0
	8	100	0	100	0	87.5	0	100	0	100	0	100	0	0	0	0	0
	Average											Raw data Distribution:					Data presented in manuscript:
		Cyprids	SE	Juveniles		Cyp PH6		Cyp HI
	1	0	0	1		1		1
	2	0	0	1		1		1
	3	0	0	1		1		1
	4	13.4921	7.93651	1		1		1
	5	42.2817	12.1486	1		1		1
	6	68.0159	7.04635	1		1		1
	7	90.119	4.63063	1		1		1
	8	97.9167	2.08333	1		1		1
